# Supplementary material for: A Galacto-Oligosaccharides Preparation Derived From Lactulose Protects Against Colorectal Cancer Development in an Animal Model
Source: Front Microbiol. 2018 Aug 31;9:2004. doi: 10.3389/fmicb.2018.02004 (PMC6127505; doi:10.3389/fmicb.2018.02004)
Supplement: TABLE S1 — Phyla, families and genera data for each of the animals used in this study. [file Table_1.XLSX]

## Sheet: Phyla
Phylum	GOS1	GOS2	GOS3	GOS4	GOS5	GOS6	GOS7	GOS8	GOS9	GOS10	Average	Feed1	Feed2	Feed4	Feed5	Feed6	Feed7	Feed8	Feed9	Feed10	Average
Actinobacteria	1.62	2.89	4.51	1.98	1.36	2.89	3.38	3.05	1.06	3.04	2.578	0.66	0.1	3.63	0.15	1.24	0.12	2.38	0.61	0.15	1.00444
Bacteroidetes	25.53	20.85	20.34	29.43	40.51	37.82	39.84	36.72	27.7	34.55	31.329	47.56	21.07	27.58	10.07	20.99	17.86	23.93	17.09	16.44	22.51
Firmicutes	66.24	59.7	67.19	62.05	40.34	46.47	47.01	50.96	69.43	48.23	55.762	36.83	76.61	57.52	88.76	73.74	78.34	56.28	74.93	79.26	69.1411
Proteobacteria	5.64	16.07	7.31	6.11	17.35	11.74	7.78	7.39	1.68	13.87	9.494	14.87	2.12	10.65	0.95	2.51	2.62	14.59	4.96	3.76	6.33667
Synergistetes	0.25	0.07	0.12	0.03	0.06	0.09	0.14	0.12	0.11	0.21	0.12	0.08	0.05	0.02	0	0.09	0.03	0.18	0.07	0.02	0.06
Tenericutes	0.02	0	0	0	0	0	0	0	0	0	0.002	0	0.02	0.33	0	0.32	0.05	0.23	1.72	0.1	0.307778
Verrucomicrobia	0.68	0.38	0.62	0.05	0.37	0.95	1.86	1.75	0.03	0.1	0.679	0.03	0	0	0.06	0.98	0.41	2.4	0.64	0.27	0.532222
Deferribacteres	0	0	0	0.21	0	0	0	0.06	0	0	0.027	0	0	0	0	0.05	0.54	0	0	0	0.0655556
Nitrospinae	0	0	0	0.02	0	0	0	0	0.02	0	0.004	0	0	0	0	0	0	0	0	0	0
Spirochaetes												0	0.02	0.03	0	0	0.01	0	0	0	0.00666667
Firmicutes/Bacteroidetes ratio	2.59459	2.86331	3.30334	2.10839	0.995804	1.22871	1.17997	1.3878	2.5065	1.39595		0.77439	3.63598	2.08557	8.8143	3.5131	4.38634	2.35186	4.38444	4.82117

## Sheet: Families
Family	Feed1	Feed2	Feed4	Feed5	Feed6	Feed7	Feed8	Feed9	Feed10	Average Feed	Family	GOS-Lu1	GOS-Lu2	GOS-Lu3	GOS-Lu4	GOS-Lu5	GOS-Lu6	GOS-Lu7	GOS-Lu8	GOS-Lu9	GOS-Lu10	Average GOSLU
Kineosporiaceae	0	0	0	0	0.03	0	0	0	0	0.00333333	Kineosporiaceae	0	0	0	0	0	0	0	0	0	0	0
Micrococcaceae	0	0	0	0	0.01	0	0	0	0	0.00111111	Micrococcaceae	0	0	0	0	0	0	0	0	0	0	0
Streptomycetaceae	0	0	0	0	0.09	0.02	0.02	0.03	0	0.0177778	Streptomycetaceae	0	0	0	0	0	0	0	0	0	0	0
Bifidobacteriaceae	0.26	0.1	0.8	0.15	0.8	0.06	2.09	0.27	0	0.503333	Bifidobacteriaceae	1.28	2.17	3.45	1.93	1.36	2.74	3.28	2.95	1.04	2.88	2.308
Coriobacteriaceae	0.4	0	2.83	0	0.31	0.04	0.27	0.31	0.15	0.478889	Coriobacteriaceae	0.34	0.72	1.06	0.05	0	0.15	0.1	0.1	0.02	0.16	0.27
Bacteroidaceae	7.96	4.72	3.35	1.84	5.25	4.09	3.66	4.08	3	4.21667	Bacteroidaceae	10.64	10.09	10.19	11.8	5.18	8.68	10.65	10.55	5.96	10.22	9.396
Marinifilaceae	0.22	0.03	0.09	0.06	0.06	0.04	0.27	0	0	0.0855556	Marinifilaceae	0	0	0	0	0	0	0	0	0	0	0
Porphyromonadaceae	30.7	10.16	21.32	6.46	12.15	10.26	16.7	10.21	9.54	14.1667	Porphyromonadaceae	9.83	5.61	5.7	10.06	24.29	20.13	16.64	14.78	14.26	16.47	13.777
Prevotellaceae	6.32	4.11	0.45	0.12	0.65	0.49	1.41	0.26	0.46	1.58556	Prevotellaceae	2.68	3.89	2.89	6.27	7.05	6.65	9.36	8.84	5.71	5.1	5.844
Rikenellaceae	0.12	0.65	0.1	0.11	1.06	0.42	0.02	0.25	0.08	0.312222	Rikenellaceae	0.2	0.04	0.08	0.05	0.25	0.16	0.2	0.1	0.26	0.36	0.17
Cyclobacteriaceae	0.14	0	0.29	0	0	0	0.06	0	0	0.0544444	Cyclobacteriaceae	0	0	0	0.02	0.35	0.16	0.15	0.16	0	0	0.084
Cytophagaceae	1.54	0.92	1.79	0.5	0.9	0.66	0.91	0.72	0.76	0.966667	Cytophagaceae	0.75	0.34	0.39	0.64	2.25	1.13	2.11	1.25	0.62	0.85	1.033
Flammeovirgaceae	0.15	0.05	0.04	0.03	0.02	0.03	0.13	0	0.02	0.0522222	Flammeovirgaceae	0.13	0.13	0.09	0.14	0	0	0	0	0	0.06	0.055
Flavobacteriaceae	0.41	0.43	0.15	0.95	0.88	1.87	0.77	1.57	2.56	1.06556	Flavobacteriaceae	1.3	0.75	1	0.45	1.12	0.89	0.7	0.99	0.89	1.49	0.958
Sphingobacteriaceae	0	0	0	0	0.02	0	0	0	0.02	0.00444444	Sphingobacteriaceae	0	0	0	0.08	0.02	0.02	0.03	0.05	0	0	0.02
Bacillaceae	0.23	0.17	0	0	0.07	0	0	0	0.04	0.0566667	Bacillaceae	0.94	0	0.28	0.86	1.4	0.38	1.42	1.09	0	0	0.637
Paenibacillaceae	0.03	0	0	0.03	0.18	0.07	0.13	0	0	0.0488889	Paenibacillaceae	0.03	0	0	0.03	0.02	0	0.04	0.03	0	0	0.015
Carnobacteriaceae	0.04	0	0.02	0	0	0	0.04	0	0	0.0111111	Carnobacteriaceae	0	0	0	0	0	0	0	0	0	0	0
Planococcaceae	0	0	0	0	0.08	0	0	0	0	0.00888889	Planococcaceae	0	0	0	0	0	0	0	0	0	0	0
Enterococcaceae	0	0	0.05	0	0.03	0	0	0.11	0.05	0.0266667	Enterococcaceae	0	0	0	0	0	0	0	0	0	0	0
Lactobacillaceae	3.98	6.12	9.64	9.46	9.99	12.98	6.73	19.34	11.38	9.95778	Lactobacillaceae	23.25	25.48	30.65	9.91	3.94	7	7.73	7.17	7.87	7.63	13.063
Streptococcaceae	0.06	0.14	0.1	0	0.12	0.02	0	0.05	0.06	0.0611111	Streptococcaceae	0	0.07	0	0	0	0	0	0	0	0	0.007
Catabacteriaceae	0.04	0	0	0	0.01	0	0	0	0	0.00555556	Catabacteriaceae	0.38	0.11	0.14	0.07	0.25	0.27	0.24	0.25	0.13	0.44	0.228
Christensenellaceae	0	0	0	0	0.02	0	0	0	0	0.00222222	Christensenellaceae	0.67	0.26	0.28	0.1	0.52	0.49	0.36	0.38	0.07	0.36	0.349
Clostridiaceae	7.3	8.6	10.61	11.98	12.09	12.16	9.09	12.15	11.06	10.56	Clostridiaceae	10.46	7.44	8.72	10.75	6.12	9.8	8.72	9.28	12.59	11.04	9.492
Clostridiales Family XIII. Incertae Sedis	0.01	0.02	0.13	0	0.07	1.73	0.08	0	0.41	0.272222	Clostridiales Family XIII. Incertae Sedis	0	0	0.02	0	0.13	0.02	0	0	0	0	0.017
Defluviitaleaceae	0	0	0	0	0.02	0.01	0	0.03	0.08	0.0155556	Defluviitaleaceae	0	0	0	0	0	0	0	0	0.05	0	0.005
Eubacteriaceae	1.24	1.27	0.91	0.85	1.47	1.18	2.11	1.9	1.06	1.33222	Eubacteriaceae	0.41	0.24	0.53	0.52	0.36	0.58	0.53	0.62	1.88	1.43	0.71
Gracilibacteraceae	0.27	0	0.14	0	0.1	0.03	0	0.27	0	0.09	Gracilibacteraceae	0.56	0.19	0.2	0.53	0	0	0	0	0	0	0.148
Lachnospiraceae	7.67	50.88	13.7	59.22	37.09	41.29	21.25	24.16	45.95	33.4678	Lachnospiraceae	8.98	12.18	10.68	19.97	15.37	11.06	12.07	16.03	24.05	11.4	14.179
Oscillospiraceae	0.66	0.24	0.29	0.13	0.09	0.11	0.46	0	0.27	0.25	Oscillospiraceae	0.81	0.68	0.38	0.99	1.43	0.61	0.73	0.83	0.21	0.47	0.714
Peptococcaceae	0.16	0.13	0.3	0.1	0.37	0.57	0.09	0.29	0.45	0.273333	Peptococcaceae	2	0.4	0.52	1.27	0.12	1.01	0.93	0.94	0.71	0.75	0.865
Peptoniphilaceae	0	0	0	0	0.02	0.01	0	0	0.1	0.0144444	Peptoniphilaceae	0	0	0	0	0	0	0	0	0	0	0
Peptostreptococcaceae	0.43	0.27	1.35	0.43	0.61	0.32	0.83	1.31	0.14	0.632222	Peptostreptococcaceae	0.02	0.06	0.11	0.52	0.16	0.45	0.36	0.36	0.6	0.15	0.279
Ruminococcaceae	7	7.3	3.83	5.16	6.03	5.49	9.23	5.59	5.97	6.17778	Ruminococcaceae	11.94	7.23	8.49	9.25	5.15	6	5.85	7.33	18.37	10.59	9.02
Syntrophomonadaceae	0	0	0.02	0	0	0	0	0	0	0.00222222	Syntrophomonadaceae	0	0	0	0	0	0	0	0	0	0	0
unclassified Clostridiales	0.19	0	0.11	0	0.48	0.13	0.62	0	0.29	0.202222	unclassified Clostridiales	0.94	0.95	0.87	0.55	0.94	2.13	1.67	1.82	0.13	0.35	1.035
Halobacteroidaceae	0	0	0.01	0	0	0	0	0	0	0.00111111	Halobacteroidaceae	0	0	0	0	0	0	0	0	0	0	0
Thermoanaerobacteraceae	0	0	0	0.08	0.04	0.06	0	0	0.09	0.03	Thermoanaerobacteraceae	0	0	0	0	0	0	0	0	0	0	0
Erysipelotrichaceae	5.31	1.16	16.14	1.25	4.71	2.07	5.49	9.7	1.7	5.28111	Erysipelotrichaceae	0.73	1.24	2.5	3.09	1.57	2.93	2.22	1.95	0.23	0.73	1.719
Acidaminococcaceae	2.21	0.31	0.36	0	0	0	0	0	0	0.32	Acidaminococcaceae	4.12	3.17	2.82	3.64	2.86	3.74	4.14	2.88	2.49	2.89	3.275
Veillonellaceae	0	0	0.01	0.07	0.05	0.11	0.13	0.03	0.16	0.0622222	Veillonellaceae	0	0	0	0	0	0	0	0	0	0	0
Caulobacteraceae	0	0	0	0	0	0	0	0	0	0	Caulobacteraceae	0	0	0	0.06	0.01	0	0	0	0	0	0.007
Magnetococcaceae	0	0	0	0	0	0	0	0	0	0	Magnetococcaceae	0	0	0	0.02	0.03	0	0	0	0.05	0	0.01
Erythrobacteraceae	0	0	0	0	0	0	0	0	0.04	0.00444444	Erythrobacteraceae	0	0	0	0	0	0	0	0	0	0	0
Cohaesibacteraceae	0.05	0	0	0	0	0	0.06	0	0	0.0122222	Cohaesibacteraceae	0.02	0.01	0	0.08	0.09	0.09	0.08	0.09	0.38	0.25	0.109
Methylocystaceae	0	0	0	0	0	0	0	0	0	0	Methylocystaceae	0	0	0	0.04	0.04	0	0	0	0	0	0.008
Rhizobiaceae	0.01	0	0	0	0	0	0.02	0	0	0.00333333	Rhizobiaceae	0	0	0	0.03	0	0	0	0	0	0	0.003
Hyphomonadaceae	0	0	0	0	0	0	0	0	0	0	Hyphomonadaceae	0	0	0	0.01	0.01	0	0	0	0	0	0.002
Rhodospirillaceae	0.01	0	0	0	0.06	0.01	0	0	0	0.00888889	Rhodospirillaceae	0.04	0.01	0	0.12	0.12	0.05	0.05	0.06	0.37	0.13	0.095
Holosporaceae	0	0	0	0	0.02	0.01	0	0	0	0.00333333	Holosporaceae	0	0	0	0	0	0	0	0	0	0	0
Comamonadaceae	0	0	0	0	0	0	0	0.04	0	0.00444444	Comamonadaceae	0	0	0	0	0	0	0	0	0	0	0
Alcaligenaceae	0	0	0	0	0.01	0.02	0.02	0	0.02	0.00777778	Alcaligenaceae	0	0	0	0	0	0	0	0	0	0	0
Oxalobacteraceae	0	0	0	0	0.03	0.01	0	0.36	0.42	0.0911111	Oxalobacteraceae	0	0	0	0	0	0	0	0	0	0	0
Sutterellaceae	4.26	0.89	4	0.22	0.15	0.04	4.16	0	0	1.52444	Sutterellaceae	1.21	1.36	1.66	2.22	2.29	3.26	2.61	1.38	0.28	0.84	1.711
Neisseriaceae	0	0	0	0	0	0	0	0	0	0	Neisseriaceae	0	0.04	0	0	0	0	0	0	0	0	0.004
Desulfovibrionaceae	6.13	1.14	4.76	0.68	1.96	2.46	6.33	2.62	2.64	3.19111	Desulfovibrionaceae	4.01	3.97	5.11	3.37	14.22	7.72	4.91	5.76	0.38	1.39	5.084
Desulfuromonadaceae	0	0	0	0	0	0	0	1.29	0	0.143333	Desulfuromonadaceae	0	0	0	0	0	0	0	0	0	0	0
Geobacteraceae	0	0	0.02	0	0.02	0	0	0.06	0.13	0.0255556	Geobacteraceae	0	0	0	0	0	0	0	0	0	0	0
Campylobacteraceae	0	0	0	0	0.02	0.03	0	0	0.06	0.0122222	Campylobacteraceae	0	0	0	0	0	0	0	0	0	0	0
Enterobacteriaceae	4.4	0.07	1.87	0.05	0.2	0.06	4	0.46	0.39	1.27778	Enterobacteriaceae	0.34	10.45	0.54	0.16	0.54	0.62	0.13	0.1	0.2	7.72	2.08
Pasteurellaceae	0	0	0	0	0	0	0	0.05	0.02	0.00777778	Pasteurellaceae	0.02	0.03	0	0	0	0	0	0	0	0	0.005
Pseudomonadaceae	0	0	0	0	0	0	0	0	0	0	Pseudomonadaceae	0	0.2	0	0	0	0	0	0	0	0	0.02
Oceanospirillaceae	0	0	0	0	0.01	0	0	0	0	0.00111111	Oceanospirillaceae	0	0	0	0	0	0	0	0	0	0	0
Xanthomonadaceae	0	0.02	0	0	0.03	0	0	0.08	0.04	0.0188889	Xanthomonadaceae	0	0	0	0	0	0	0	0	0	0	0
Moraxellaceae	0.01	0	0	0	0	0	0	0	0	0.00111111	Moraxellaceae	0	0	0	0	0	0	0	0	0	3.54	0.354
Brachyspiraceae	0	0.02	0.03	0	0	0.01	0	0	0	0.00666667	Brachyspiraceae	0	0	0	0	0	0	0	0	0	0	0
Synergistaceae	0.08	0.05	0.02	0	0.09	0.03	0.18	0.07	0.02	0.06	Synergistaceae	0.25	0.07	0.12	0.03	0	0.06	0	0	0	0.21	0.074
Spiroplasmataceae	0	0	0	0	0.05	0.01	0.06	0	0	0.0133333	Spiroplasmataceae	0	0	0	0	0	0	0.14	0.12	0.11	0	0.037
Acholeplasmataceae	0	0	0.3	0	0.16	0	0.08	1.52	0.03	0.232222	Acholeplasmataceae	0	0	0	0	0	0	0	0	0	0	0
Mycoplasmataceae	0.03	0.02	0.03	0	0.11	0.01	0.09	0.2	0.07	0.0622222	Mycoplasmataceae	0.02	0	0	0	0	0	0	0	0	0	0.002
Nitrospinaceae	0	0	0	0	0	0	0	0	0	0	Nitrospinaceae	0	0	0	0.02	0	0	0	0	0.02	0	0.004
Verrucomicrobiaceae	0	0	0	0.06	0.98	0.41	2.4	0.64	0.27	0.528889	Verrucomicrobiaceae	0.68	0.38	0.62	0.05	0	0.95	1.86	1.75	0.03	0.1	0.642
Deferribacteraceae	0	0	0	0	0.05	0.54	0	0	0	0.0655556	Deferribacteraceae	0	0	0	0.21	0.37	0	0	0.06	0	0	0.064
	100.03	99.99	99.96	99.99	99.92	99.97	99.99	100.02	100	99.9856		99.98	99.96	100.09	99.96	99.93	99.93	100.01	100.05	99.96	100

## Sheet: Genera and Species
Genus	Species	Feed1	Feed2	Feed4	Feed5	Feed6	Feed7	Feed8	Feed9	Feed10		G1	G2	G3	G4	G5	G6	G7	G8	G9	G10
Bifidobacterium		0.26	0.1	0.8	0.15	0.8	0.06	2.1	0.27	0		1.28	2.18	3.45	1.93	1.36	2.75	3.28	2.95	1.05	2.88
	animalis	0	0	0	0	0.04	0	0.09	0	0		0.17	0.16	0.3	0.11	0.02	0.04	0.07	0.08	0.98	2.68
	pseudolongum	0.25	0.08	0.68	0.13	0.64	0.05	1.85	0.23	0		0.95	1.74	2.85	1.59	1.22	2.46	2.79	2.52	0	0
Atopobium		0.09		0.51		0.03		0.08				0.06	0.1	0.14							0.04
Enterorhabdus				0.01
	caecimuris			0.01
Bacteroides		1.02	1.03	0.74	0.12	0.64	0.29	0.54	0.33	0.04		8.67	8.04	8.81	9.25	4.19	6.73	8.74	8.47	1.67	5.18
	acidifaciens	0.08	0.02	0.22								0.07				0.02		0.2
	caccae		0.1	0.08	0.1	0.22		0.02					0.25	0.12	2.82		0.21			0.05	0.59
	dorei	0.52	0.13	0.15		0.09	0.03	0.03								0.09		0.29			0.02
	eggerthii	0.14	0.07	0.02								2.9	3.19	4.27	2.6	0.92	2.89	4.21	5.5	0.16	0.51
	intestinalis											0.51	0.31	0.22	0.42
	massiliensis		0.27									0.64	0.25	0.46	0.47	0.4	0.58	1	0.32	0.04	0.1
	nordi																				0.04
	oleiciplenus							0.06
	stercorirosoris							0.02
	thetaiotaomicron	0.02	0.1									0.22	0.13	0.24	0.09	0.8	0.28	0.21	0.22		0.04
	uniformis	0.2	0.07	0.07	0.02	0.27	0.2	0.27	0.27	0.04		2.32	2.81	1.72	0.78	0.49	0.93	1.14	0.75	0.7	2.32
	vulgatus		0.2			0.02		0.14				0.98	0.24	0.52	1.86	0.9	1.38	1.14	1.23	0.73	1.42
	xylanisolvens	0.01										0.68	0.5	0.79	0.03	0.17	0.18	0.24	0.12		0.03
Butyricimonas						0.01									0.03	0.05			0.03		0.05
	virosa															0.02
Parabacteroides		0.71	0.35	0.32	0	0.49	0.07	0.68	0.06	0		2.07	0.98	1.16	1.73	1.7	1.72	1.28	1.11	0.67	1.44
	distasonis	0.53	0.19	0.25	0	0.38	0.06	0.53	0.06	0		0.54	0.31	0.3	0.77	0.63	0.33	0.33	0.41	0.42	0.55
	goldsteinii	0.02		0.02				0.02											0.02
	merdae	0.09	0.12	0.02	0	0.06	0.01	0.12	0	0		1.47	0.62	0.84	0.86	0.92	1.31	0.93	0.62	0.25	0.87
Paraprevotella		0.14	0	0.05	0	0	0	0.11	0	0		2.5	3.73	2.77	6.12	3.24	5.93	8.34	8.25	0.28	0.81
	clara											0.05	0.11	0.09	0.23	0.06	0.13	0.33	0.27	0	0
Prevotella		0.01	0	0	0	0.08	0.07	0.55	0.07	0.14		0	0	0	0	2.31	0.25	0.11	0.15	1.09	0.84
Alistipes		0.12	0.4	0.1	0.07	0.41	0.21	0.02	0.15	0.05		0.15	0.04	0.08	0.05	0.24	0.14	0.19	0.09	0.26	0.36
	finegoldii	0.03	0.07	0.03		0.04						0.05	0.01			0.05	0.02	0.03			0.08
	timonensis																0.02
Mucispirillum	schedleri					0.05	0.54								0.21				0.06
Lactobacillus		3.93	6.11	9.6	9.43	9.84	12.73	6.73	19.35	11.13		23.18	25.31	30.52	9.83	3.87	6.96	7.7	7.09	7.87	7.63
	animalis		0.05		0.03	0.11	0.01	0.04	0.08	0.04		0.06	0.01	0.04	0.22			0.02
	gasseri												0.02
	hominis	0.01	0.3	0.04		0.08	0.01	0.18	0.19			0.13	0.28	0.14	0.1		0.1	0.05	0.09	0.25
	intestinalis	0	0.09	0.04	0.18	0.11	0.72	0.08	0.75	0.22		0.02	0.07	0.03	0.05	0.02	0.05	0.06	0.06	0.13	0.07
	johnsonii	1.05	0.88	2.33	1.84	1.7	3.76	1.02	4.08	2.59		5.51	5.57	7.31	1.13	1.15	1.7	1.54	1.76	1.41	2.44
	murinus	0.08	0.29	0.08	0.21	0.6	0.16	0.27	0.67	0.33		0.49	0.28	0.31	1.03	0.08	0.2	0.36	0.13	0.1	0.14
	reuteri	0.05	0.42	0.38	0.34	0.61	0.39	0.24	0.91	0.36		0.33	0.17	0.33	0.42	0.04	0.17	0.3	0.14	0.59	0.13
	vaginalis	0.31	1.12	0.69	1.47	1.55	1.78	1.39	2.63	1.34		0.53	0.58	0.77	0.68	0.31	0.73	0.82	0.63	2.66	0.86
Lactococcus		0.06	0.02	0.01		0.02				0.02			0.07
	garvieae	0.06	0.02	0.01		0.02				0.02			0.07
Streptococcus				0.1		0.03	0.01
	hyointestinalis			0.01
	sp.			0.02		0.01	0.01
Christensenella	minuta															0.03	0.02		0.06		0.02
Clostridium		3.6	5.2	7.93	8.35	5.73	6.76	6.06	5.79	4.04		7.82	5.42	6.12	5.33	3.68	6.85	5.49	5.61	2.87	5.03
	bolteae	0.03										0.02	0.02		0.01	0.05
	disporicum			0.02		0.01									0.02
	hathewayi															0.09	0.02
	hiranonis	0.02	0.05	0.14	0.05	0.06		0.08	0.14						0.13		0.04	0.02	0.01	0.03
	lavalense	0.03		0.01				0.03					0.01
	leptum															0.02
	mayombei	0.04		0.09		0.03		0.04	0.02						0.01
	sp.	2.12	2.08	5.29	1.19	1.9	1.52	2.27	0.7	0.74		6.59	4.3	4.99	2.45	1.9	4.36	3.15	3.5	0.59	3.38
	vicentii	0.03		0.1		0.06	0.01	0.04	0.08						0.03
Acetatifactor					0.03		0.03		0.02											0.02	0.11
Anaerostipes		0	0	0	0.02	0	0.01	0	0.04	0		0.13	0.34	0.26	0.84	0.16	0.81	0.71	0.48	0.05	0.17
Eubacterium		0.07	0.03	0.03	0.04	0.02	0.18	0.03	0.15	0.15		0	0	0.07	0.04	0	0.15	0.1	0.09	0.98	0.52
	ventriosum	0.07		0.03				0.03												0.02	0.09
	plexicaudatum						0.12		0.13
Blautia		2.42	0.19	6.07	0	0.03	0	7.82	0	0		4	8.26	5.13	10.81	6.12	5.48	6.64	7.96	1.91	5.55
	glucerasea	0.66		2.23				1.19					0.01	0.02	0.72	0.36	0.17	0.3	0.34
	producta	0.65	0.09	0.7	0	0.01	0	3.99	0	0		1.15	1.6	0.97	1.55	1.22	1.43	0.91	0.88	0.41	1.22
	wexlerae											1.24	2.97	1.6						0.14	0.92
Butyrivibrio		0.04		0.03																0.03
Coprococcus						0.01	0.06		0.07
Dorea		0.16	0	0.46	0	0	0	0.28	0	0		0.3	0.22	0.31	0.44	1.97	0.97	0.66	0.81	0.08	0.31
Eubacterium	hadrum							0.08		1.29
Lachnoanaerobaculum	umeaense			0.3		0.16	0.47			0.03										0.21
Lachnoclostridium		0.26	0.15	0	2.09	0.24	0.24	1.01	0.04	0.87		0.94	1.09	1.57	1.1	0.58	0.67	0.3	0.51	0.16	2.28
	clostridioforme	0.26						0.1				0.94	1.09	1.57	1.1	0.01	0.5	0.12	0.27	0.16	2.28
Marvinbryantia		0.07		0.05
Orobacterium	sinus			0.02						0.1
Parasporobacterium					0.04	0.02	0.05		0.06	0.04		0.04			0.19	0.02	0.04		0.02	0.7	0.23
Robinsoniella				0.09	0.58	0.02	0.17
Roseburia						0.06		0.05		0.02					0.61	0.01		0.02		2.21	0.1
	cecicola																			0.02
	faecis														0.06					0.25
	intestinalis					0.01		0.05		0.02					0.38			0.02
Ruminococcus	gnavus			0.01	0.11	0.35	0.32		0.5	0.24						0.01
Stomatobaculum		0.03			0.06		0.02													0.06	0.04
	longum				0.03		0.02													0.06
Tyzzerella			0.08	0.03		0.07	0.03		0.06	0.04								0.06
(Ruminococcus)		0.63	12.73	1.93	11.61	9.84	15.98	1.61	8.11	12.92		0.7	0.35	0.5	0.9	1.1	0.48	0.58	1.15	9.63	0.93
	gnavus	0.15	2.68	0.72	5.98	2.19	8.8	0.4	4.08	6.58		0.3	0.2	0.25	0.44	0.85	0.38	0.51	0.91	7.25	0.61
Oscillibacter			0.05	0.03		0.02	0.05			0.08		0.05	0.01		0.16			0.08	0.12	0.16	0.14
	sp.			0.02											0.08			0.02		0.02
	valericigenes			0.01		0.02	0.05			0.06					0.08			0.06	0.06	0.09	0.11
Anaerotruncus			0.02															0.07
	colihominis																	0.04
Clostridium	hiranonis	0.01		0.03	0.02	0.02	0.01		0.1						0.02					0.06
Faecalibacterium		1.29	0.7	0.2	0.55	0.42	0.34	1.77	0.68	0.59		2.32	1.73	1.2	2.3	3.11	2.24	2.18	1.97	0.58	1.21
	prausnitzii	0.15	0.3	0.07		0.04	0.04	0.19	0.17	0.23		0.54	0.3	0.24	0.18	0.63	0.39	0.31	0.33	0.12	0.41
Ruminoclostridium			0.5	0.03	0.03	0.2	0.13		0.13	0.1		0.04			0.03	0.02	0.05		0.04	0.22	0.22
Ruminococcus		0.37	0.17	0.44	0	0.25	0.03	0.71	0.32	0.1		2.13	2.27	1.79	0.37	0.57	1.12	0.88	0.72	0.55	2.16
	flavefaciens		0.08	0.04		0.21	0.03	0.29	0.05	0.02		0.21	0.08	0.09
	gauvreauii	0.37	0.09	0.31	0	0.04	0	0.19	0.04	0		0.08	0.07	0.07	0.17	0.38	0.81	0.85	0.51	0.22	0.6
Subdoligranulum		0	0	0.1	0	0	0	0.14	0	0		0.07	0.16	0.13	0.05	0.1	0.2	0.1	0.26	0.04	0.2
Flavonifractor		0.03	0	0.04	0	0.04	0	0.38	0	0.07		0.79	0.89	0.76	0.46	0.84	2.06	1.59	1.69	0.13	0.33
	plautii	0.03		0.01				0.38		0.07		0.79	0.89	0.76	0.46	0.84	2.06	1.59	1.69	0.13	0.33
Pseudoflavonifractor		0.09		0.02		0.39	0.13	0.24		0.22		0.12	0.04	0.08	0.02	0.05		0.03	0.07		0.02
	capillosus												0.01
Erysipelatoclostridium		0.1	0.02	0.49	0	0	0	0.17	0	0		0	0	0	0.97	0.36	0.67	0.63	0.53	0.08	0.03
Holdemania		0.02		0.01				0.07				0.1	0.11	0.11	0.05		0.07	0.03	0.04	0.02	0.06
	filiformis	0.02		0.01				0.07				0.1	0.11	0.11	0.05		0.07	0.03	0.04	0.02	0.06
Eubacterium	dolichum											0.11	0.17	0.06	0.18	0.13	0.39	0.08	0.17	0.02	0.28
Turicibacter		0.08	0.02	0.22	0.38	0.76	0.11	0.54	2.3	0.31
Phascolarctobacterium		2.21	0.31	0.37	0	0	0	0	0	0		4.13	3.17	2.82	3.65	2.86	3.74	4.14	2.88	2.48	2.89
	succinatutens	1.71	0.22	0.28								3.57	2.83	2.45	3.07	2.4	3.08	3.4	2.27	1.75	2.13
Parasutterella		4.26	0.89	3.99	0.22	0.15	0.04	4.16				1.22	1.36	1.65	2.22	1.19	3.26	2.61	1.38	0.28	0.84
	excrementihominis	3.49	0.77	3.21	0.22	0.13	0.04	3.78				1.17	1.29	1.55	2.09	2.13	3.03	2.45	1.23	0.21	0.68
Bilophila		5.6	0.21	3.29	0	0.11	0.1	5.52	0.14	0		3.15	3.55	4.55	2.71	13.39	6.83	3.59	4.97	0.23	0.49
	wadsworthia	5.1	0.21	2.99		0.11	0.1	5.22	0.14			3.02	3.24	4.28	2.59	11.78	6.34	3.38	4.61	0.23	0.46
Desulfovibrio		0.43	0.81	1.05	0.68	1.84	2.34	0.52	2.49	2.64		0.77	0.33	0.45	0.21	0.53	0.64	0.85	0.6	0.11	0.77
	C21_c20		0.26	0.02		0.09	0.1		0.73	0.45
	sp.	0.43	0.55	1.03	0.68	1.74	2.25	0.52	1.75	2.15		0.77	0.33	0.45	0.21	0.53	0.64	0.85	0.6	0.11	0.77
Escherichia	coli												0.05
Esche/Shigella	coli												0.13
Serratia		0.05						0.02					0.03
Plesiomonas	shigelloides																				0.06
Pseudomonas													0.11
	aeruginosa												0.04
Acinetobacter		0.01																			3.44
	calcoaceticus																				0.85
Akkermansia	muciniphila				0.06	0.98	0.41	2.4	0.64	0.27		0.68	0.38	0.62	0.05	0.37	0.95	1.86	1.75	0.03	0.1
