# Supplementary material for: A Galacto-Oligosaccharides Preparation Derived From Lactulose Protects Against Colorectal Cancer Development in an Animal Model
Source: Front Microbiol. 2018 Aug 31;9:2004. doi: 10.3389/fmicb.2018.02004 (PMC6127505; doi:10.3389/fmicb.2018.02004)
Supplement: TABLE S2 — Raw data on animals weight, caecums weight, number of Peyer’s patches, number of polyps, total tumoral area and short fatty acids concentrations for each of the animals used in this study. [file Table_2.XLSX]

## Sheet: GOS-Lu
Group	Animal	Weight at Week 1 (g)	Weight at Week 2 (g)	Weight at Week 3 (g)	Weight at Week 4 (g)	Weight at Week 7 (g)	Weight at Week 15 (g)	Weight at Week 20 (g)	Number of Peyer's Patches	Weight of Caecum (g)	Number of polyps	Tumoral area (mm2)	Propionate (mM)	Butyrate (mM)	Isobutyrate (mM)	Isovalerate (mM)	Valerate (mM)	Hexanoate (mM)
Feed	P1	257	255	257	276	283	379	356	10	8.2	37	368.16	1.653745	0.3167	0.0393	0.0036	0.0486	0.011223
	P2	230	235	236	247	201	303	397	8	6.9	66	475.36	0.703835	1.8268	0.0824	0.0031	0.0684	1.369082
	P3	263	270	277	295	297	386
	P4	268	260	268	292	255	382	350	9	4.3	102	749.66	1.070689	0.2746	0.0304	0.003	0.0731	0.046604
	P5	260	254	263	281	292	400	424	7	6.4	48	408.02	0.584079	2.1762	0.0898	0.0023	0.0832	2.305351
	P6	253	253	260	280	288	381	408	8	5.8	26	329.87	0.70602	1.5868	0.0096	0.0057	0.0791	0.550775
	P7	257	250	258	276	287	376	415	10	5.3	56	277.64	0.618556	2.2084	0.0712	0.002	0.0769	1.304919
	P8	253	250	266	294	284	397	319	9	5.8	75	785.17	0.968711	0.3895	0.008	0.0065	0.0528	0.007381
	P9	243	262	260	280	311	376	407	6	3.9			0.79707	1.2274	0.0132	0.0083	0.0825	0.622882
	P10	277	298	295	319	342	413	444	6	4.2			0.711918	1.647	0.0099	0.0047	0.0679	0.378977
GOS-Lu	G1	228	216	230	250	270	335	359	8	5.5	25	215.2	1.330055	0.3557	0.0108	0.0049	0.0584	0.055247
	G2	218	221	231	245	269	345	366	8	7.2	28	218.34	1.331755	0.3041	0.0249	0.0027	0.0545	0.019454
	G3	240	249	255	272	269	358	389	8	8.4	30	190.85	1.391514	0.4061	0.0399	0.0013	0.0506	0.044986
	G4	233	222	237	254	263	324	347	9	5.1	15	161.79	1.187217	0.5455	0.0672	0.0016	0.0697	0.159121
	G5	212	224	234	248	266	339	349	13	8.4	26	387.59	1.30501	0.2103	0.009	0.0064	0.0615	0.039784
	G6	225	223	225	238	252	331	352	8	8.4	25	339.29	1.527041	0.306	0.081	0.0018	0.1069	0.268054
	G7	233	236	244	265	285	364	396	7	8.7	26	220.7	1.44546	0.3646	0.0063	0.0062	0.0754	0.080329
	G8	233	241	240	261	279	360	384	6	8	24	186.53	1.469609	0.4209	0.0875	0.0032	0.1294	0.622828
	G9	213	230	235	245	271	336	370	6	8.1			1.129764	1.7115	0.0186	0.0035	0.0604	0.009403
	G10	223	242	245	259	278	343	359	4	8.5			1.409014	0.4844	0.0288	0.0016	0.0328	0.01186
